# Supplementary material for: Sustained breastfeeding associations with brain structure and cognition from late childhood to early adolescence
Source: Pediatr Res. 2025 May 17;98(6):2144–52. doi: 10.1038/s41390-025-04086-x (PMC12716639; doi:10.1038/s41390-025-04086-x)
Supplement: Supplementary file 1 — Supplementary tables [file 41390_2025_4086_MOESM1_ESM.xlsx]

## Sheet: STable1
		Baseline (N = 5,098)		Year 2 (N = 3,810)
		N	Mean±SD; %	N	Mean±SD; %
Alcohol	Yes	1211	0.238	907	0.238
	No	3880	0.761	2896	0.76
	Do not know	7	0.001	7	0.002
Tobacco	Yes	410	0.08	315	0.083
	No	4673	0.917	3481	0.914
	Do not know	15	0.003	14	0.004
Marijuana	Yes	171	0.034	132	0.035
	No	4925	0.966	3676	0.965
	Do not know	2	0	2	0.001
Opioids	Yes	5	0.001	4	0.001
	No	5098	0.998	3801	0.998
	Do not know	5	0.001	5	0.001
Opiates	Yes	1	0	1	0
	No	5092	0.999	3804	0.998
	Do not know	5	0.001	5	0.001
Crack/Cocaine	Yes	5	0.001	4	0.001
	No	5098	0.998	3800	0.997
	Do not know	6	0.001	6	0.002

## Sheet: STable2
Label	N	Beta	min	max	p	q
L fronto-marginal G and S	8908	-0.004	-0.03	0.022	0.763	0.863
L Inf occipital G and S	8908	0.044	0.017	0.071	0.001	0.011
L paracentral lobule and S	8908	0.039	0.012	0.065	0.004	0.023
L subcentral G and S	8908	0.01	-0.017	0.037	0.475	0.689
L transverse frontopolar gyri and S	8908	-0.007	-0.033	0.02	0.63	0.771
L ant part of the cingulate G and S	8908	-0.013	-0.039	0.013	0.334	0.574
L mid-ant part of the cingulate G and S	8908	-0.009	-0.035	0.018	0.52	0.712
L mid-post part of the cingulate G and S	8908	0.01	-0.017	0.036	0.469	0.689
L post-dorsal part of the cingulate G	8908	0.028	0.001	0.055	0.041	0.139
L post-ventral part of the cingulate G	8908	0.005	-0.022	0.032	0.703	0.823
L cuneus	8908	0.036	0.009	0.063	0.008	0.038
L opercular part of the Inf frontal G	8908	-0.016	-0.043	0.011	0.243	0.462
L orbital part of the Inf frontal G	8908	0.006	-0.021	0.033	0.645	0.782
L triangular part of the Inf frontal G	8908	0.013	-0.014	0.04	0.352	0.585
L mid frontal G	8908	-0.002	-0.029	0.025	0.878	0.919
L sup frontal G	8908	-0.02	-0.047	0.007	0.15	0.318
L long insular G and central S of the insula	8908	0	-0.025	0.026	0.974	0.974
L short insular gyri	8908	0.007	-0.019	0.033	0.594	0.751
L mid occipital G	8908	0.019	-0.007	0.046	0.153	0.319
L sup occipital G	8908	0.024	-0.004	0.051	0.088	0.218
L lat occipito-temporal G	8908	0.011	-0.016	0.037	0.444	0.67
L lingual G	8908	0.025	-0.001	0.052	0.06	0.17
L parahippocampal G	8908	0.013	-0.014	0.04	0.351	0.585
L orbital gyri	8908	0.007	-0.019	0.033	0.573	0.731
L angular G	8908	0.026	0	0.053	0.052	0.166
L supramarginal G	8908	0.028	0.001	0.055	0.041	0.139
L sup parietal lobule	8908	0.014	-0.012	0.041	0.277	0.507
L postcentral G	8908	0.044	0.017	0.071	0.002	0.011
L precentral G	8753	0.014	-0.013	0.041	0.31	0.54
L precuneus	8908	0.032	0.006	0.059	0.018	0.075
L G rectus	8908	0.008	-0.018	0.034	0.54	0.718
L subcallosal G	8908	0.004	-0.021	0.029	0.742	0.851
L ant transverse temporal G	8908	0.015	-0.011	0.042	0.259	0.479
L lat aspect of the sup temporal G	8908	-0.008	-0.035	0.019	0.555	0.72
L planum polare of the sup temporal G	8908	-0.011	-0.037	0.015	0.409	0.637
L planum temporale	8908	0.032	0.004	0.059	0.023	0.091
L Inf temporal G	8908	0.025	-0.002	0.052	0.066	0.18
L mid temporal G	8908	0.023	-0.004	0.05	0.099	0.234
L hor ramus of the ant segment of the lat S	8908	0.012	-0.015	0.039	0.368	0.605
L vert ramus of the ant segment of the lat S	8908	0.01	-0.017	0.037	0.459	0.686
L post ramus of the lat S	8908	0.043	0.016	0.07	0.002	0.012
L occipital pole	8908	0.012	-0.015	0.039	0.374	0.605
L temporal pole	8908	0.025	-0.001	0.051	0.058	0.17
L calcarine S	8908	0.051	0.024	0.078	0	0.003
L central S	8908	0.041	0.014	0.068	0.003	0.018
L marginal branch of the cingulate S	8908	0.028	0.002	0.054	0.037	0.129
L ant segment of the circ S of the insula	8908	0.028	0.002	0.054	0.034	0.129
L inf segment of the circ S of the insula	8908	-0.017	-0.043	0.009	0.199	0.403
L sup segment of the circ S of the insula	8908	0.03	0.005	0.056	0.021	0.086
L ant transverse collateral S	8908	0.014	-0.013	0.041	0.306	0.539
L post transverse collateral S	8908	0.027	0.001	0.054	0.045	0.148
L Inf frontal S	8908	0.002	-0.024	0.028	0.872	0.919
L mid frontal S	8908	0.001	-0.025	0.026	0.966	0.974
L sup frontal S	8908	0.003	-0.024	0.029	0.843	0.904
L S intermedius primus	8748	0.022	-0.005	0.049	0.114	0.263
L intraparietal S and transverse parietal S	8908	0.045	0.019	0.071	0.001	0.008
L mid occipital S and lunatus S	8908	0.063	0.036	0.089	0	0
L sup occipital S and transverse occipital S	8908	0.035	0.008	0.061	0.01	0.047
L ant occipital S and preoccipital notch	8908	0.047	0.021	0.074	0.001	0.007
L lat occipito-temporal S	8908	0.008	-0.019	0.035	0.551	0.72
L med occipito-temporal S and lingual S	8908	0.034	0.007	0.06	0.014	0.062
L lat orbital S	8908	0.026	0	0.052	0.054	0.166
L med orbital S	8908	0.005	-0.021	0.03	0.707	0.823
L orbital S	8908	0.016	-0.009	0.042	0.212	0.418
L parieto-occipital S	8908	0.038	0.011	0.064	0.005	0.029
L s. pericallosal	8908	0.03	0.002	0.057	0.036	0.129
L postcentral S	8908	0.057	0.03	0.083	0	0.001
L Inf part of the precentral S	8908	0.016	-0.011	0.043	0.25	0.468
L sup part of the precentral S	8765	0.017	-0.01	0.044	0.216	0.421
L suborbital S	8908	-0.02	-0.047	0.006	0.134	0.3
L subparietal S	8908	0.042	0.016	0.068	0.001	0.011
L Inf temporal S	8908	0.023	-0.004	0.05	0.095	0.227
L sup temporal S	8908	0.051	0.024	0.077	0	0.003
L transverse temporal S	8908	-0.007	-0.034	0.021	0.625	0.771
R fronto-marginal G and S	8908	-0.033	-0.059	-0.007	0.014	0.062
R Inf occipital G and S	8908	0.006	-0.022	0.033	0.682	0.808
R paracentral lobule and S	8908	0.025	-0.001	0.051	0.063	0.177
R subcentral G and S	8908	0.009	-0.018	0.036	0.514	0.712
R transverse frontopolar gyri and S	8908	-0.019	-0.045	0.007	0.157	0.322
R ant part of the cingulate G and S	8908	0.012	-0.014	0.037	0.383	0.605
R mid-ant part of the cingulate G and S	8908	0.01	-0.017	0.036	0.472	0.689
R mid-post part of the cingulate G and S	8908	0.023	-0.004	0.049	0.09	0.22
R post-dorsal part of the cingulate G	8908	0.024	-0.002	0.051	0.071	0.192
R post-ventral part of the cingulate G	8908	0.011	-0.016	0.037	0.443	0.67
R cuneus	8908	0.026	0	0.053	0.053	0.166
R opercular part of the Inf frontal G	8908	0.001	-0.026	0.028	0.945	0.972
R orbital part of the Inf frontal G	8908	-0.011	-0.038	0.016	0.425	0.655
R triangular part of the Inf frontal G	8908	0.004	-0.023	0.031	0.764	0.863
R mid frontal G	8908	-0.008	-0.035	0.018	0.541	0.718
R sup frontal G	8908	-0.012	-0.039	0.015	0.384	0.605
R long insular G and central S of the insula	8908	-0.008	-0.033	0.018	0.543	0.718
R short insular gyri	8908	-0.008	-0.033	0.017	0.527	0.716
R mid occipital G	8908	0.036	0.009	0.063	0.008	0.038
R sup occipital G	8908	0.051	0.024	0.078	0	0.003
R lat occipito-temporal G	8908	0.04	0.013	0.067	0.004	0.023
R lingual G	8908	0.044	0.017	0.07	0.001	0.011
R parahippocampal G	8908	0.003	-0.024	0.029	0.843	0.904
R orbital gyri	8908	-0.001	-0.027	0.025	0.961	0.974
R angular G	8908	0.009	-0.017	0.035	0.501	0.712
R supramarginal G	8908	0.012	-0.015	0.039	0.378	0.605
R sup parietal lobule	8908	0.029	0.002	0.055	0.032	0.124
R postcentral G	8908	0.026	-0.001	0.053	0.055	0.166
R precentral G	8662	0.008	-0.019	0.035	0.573	0.731
R precuneus	8908	-0.002	-0.029	0.024	0.857	0.913
R G rectus	8908	0	-0.026	0.025	0.973	0.974
R subcallosal G	8908	-0.006	-0.031	0.02	0.662	0.797
R ant transverse temporal G	8908	0.009	-0.018	0.036	0.518	0.712
R lat aspect of the sup temporal G	8908	-0.015	-0.042	0.013	0.293	0.524
R planum polare of the sup temporal G	8908	-0.024	-0.05	0.002	0.075	0.198
R planum temporale	8908	0.009	-0.018	0.036	0.518	0.712
R Inf temporal G	8908	0.013	-0.014	0.04	0.352	0.585
R mid temporal G	8908	0.024	-0.003	0.051	0.084	0.215
R hor ramus of the ant segment of the lat S	8908	-0.021	-0.048	0.005	0.118	0.27
R vert ramus of the ant segment of the lat S	8908	0.003	-0.024	0.03	0.839	0.904
R post ramus of the lat S	8908	0.017	-0.01	0.044	0.209	0.418
R occipital pole	8908	0.023	-0.003	0.05	0.087	0.218
R temporal pole	8908	-0.007	-0.033	0.019	0.598	0.751
R calcarine S	8908	0.059	0.032	0.085	0	0
R central S	8908	0.038	0.011	0.064	0.006	0.029
R marginal branch of the cingulate S	8908	0.045	0.018	0.071	0.001	0.009
R ant segment of the circ S of the insula	8908	0.024	-0.003	0.05	0.081	0.209
R Inf segment of the circ S of the insula	8908	-0.02	-0.047	0.006	0.136	0.301
R sup segment of the circ S of the insula	8908	0.037	0.011	0.062	0.005	0.029
R ant transverse collateral S	8908	-0.002	-0.029	0.025	0.882	0.919
R post transverse collat S	8908	0.026	-0.001	0.052	0.06	0.17
R Inf frontal S	8908	-0.004	-0.03	0.022	0.779	0.874
R mid frontal S	8908	-0.005	-0.03	0.021	0.717	0.829
R sup frontal S	8908	-0.009	-0.036	0.017	0.485	0.697
R S intermedius primus	8908	0.006	-0.021	0.032	0.678	0.808
R intraparietal S and transverse parietal S	8908	0.045	0.02	0.071	0.001	0.007
R mid occipital S and lunatus S	8908	0.07	0.043	0.097	0	0
R sup occipital S and transverse occipital S	8908	0.053	0.027	0.08	0	0.002
R ant occipital S and preoccipital notch	8908	0.044	0.017	0.071	0.001	0.011
R lat occipito-temporal S	8908	0.029	0.002	0.056	0.036	0.129
R med occipito-temporal S and lingual S	8908	0.039	0.012	0.066	0.005	0.027
R lat orbital S	8908	0.016	-0.01	0.042	0.23	0.443
R med orbital S	8908	0.001	-0.024	0.027	0.909	0.94
R orbital S	8908	0.003	-0.023	0.029	0.824	0.904
R parieto-occipital S	8908	0.05	0.024	0.077	0	0.003
R S.pericallosal	8908	0.003	-0.025	0.031	0.825	0.904
R postcentral S	8908	0.045	0.019	0.072	0.001	0.009
R Inf part of the precentral S	8908	-0.003	-0.03	0.023	0.81	0.901
R sup part of the precentral S	8648	0.007	-0.02	0.034	0.627	0.771
R suborbital S	8908	-0.02	-0.046	0.007	0.145	0.312
R subparietal S	8908	0.043	0.017	0.07	0.001	0.011
R Inf temporal S	8908	0.014	-0.013	0.041	0.294	0.524
R sup temporal S	8908	0.04	0.013	0.066	0.003	0.02
R transverse temporal S	8908	0.02	-0.007	0.048	0.145	0.312

## Sheet: STable3
Label	N	Beta	min	max	p	q
L fronto-marginal G and S	8908	0.021	-0.003	0.045	0.081	0.149
L Inf occipital G and S	8908	0.01	-0.016	0.035	0.459	0.585
L paracentral lobule and S	8908	0.005	-0.02	0.029	0.711	0.81
L subcentral G and S	8908	0.025	0.002	0.048	0.031	0.076
L transverse frontopolar gyri and S	8908	0.026	0.002	0.051	0.036	0.083
L ant part of the cingulate G and S	8908	0.039	0.019	0.059	0	0.002
L mid-ant part of the cingulate G and S	8908	0.033	0.009	0.056	0.006	0.027
L mid-post part of the cingulate G and S	8908	0.021	-0.003	0.045	0.087	0.151
L post-dorsal part of the cingulate G	8908	0.003	-0.02	0.027	0.785	0.867
L post-ventral part of the cingulate G	8908	-0.007	-0.032	0.018	0.604	0.698
L cuneus	8908	0.031	0.005	0.058	0.02	0.057
L opercular part of the Inf frontal G	8908	0.025	0	0.051	0.052	0.104
L orbital part of the Inf frontal G	8908	0.051	0.026	0.076	0	0.001
L triangular part of the Inf frontal G	8908	0.034	0.007	0.06	0.013	0.042
L mid frontal G	8908	0.026	0.004	0.049	0.022	0.064
L sup frontal G	8908	0.035	0.015	0.056	0.001	0.006
L long insular G and central S of the insula	8908	0.023	0.002	0.044	0.029	0.074
L short insular gyri	8908	0.028	0.006	0.049	0.012	0.04
L mid occipital G	8908	0.018	-0.007	0.042	0.158	0.231
L sup occipital G	8908	0.047	0.021	0.072	0	0.003
L lat occipito-temporal G	8908	0.03	0.005	0.054	0.017	0.052
L lingual G	8908	0.029	0.003	0.056	0.029	0.074
L parahippocampal G	8908	0.02	-0.007	0.046	0.142	0.212
L orbital gyri	8908	0.051	0.03	0.071	0	0
L angular G	8908	0.013	-0.012	0.038	0.313	0.414
L supramarginal G	8908	0.002	-0.022	0.026	0.877	0.927
L sup parietal lobule	8908	0.035	0.01	0.06	0.006	0.027
L postcentral G	8908	0.022	-0.001	0.045	0.061	0.116
L precentral G	8908	0.039	0.016	0.061	0.001	0.006
L precuneus	8908	0.017	-0.007	0.041	0.172	0.247
L G rectus	8908	0.023	0.001	0.045	0.043	0.092
L subcallosal G	8908	0.012	-0.01	0.034	0.289	0.389
L ant transverse temporal G	8908	-0.001	-0.027	0.025	0.954	0.975
L lat aspect of the sup temporal G	8908	0.023	0.001	0.045	0.037	0.083
L planum polare of the sup temporal G	8908	0.045	0.023	0.068	0	0.002
L planum temporale	8908	-0.011	-0.036	0.015	0.415	0.543
L Inf temporal G	8908	0.04	0.017	0.064	0.001	0.006
L mid temporal G	8908	0.028	0.006	0.051	0.014	0.044
L hor ramus of the ant segment of the lat S	8908	0.019	-0.006	0.045	0.14	0.211
L vert ramus of the ant segment of the lat S	8908	0.027	0	0.054	0.053	0.104
L post ramus of the lat S	8908	0.009	-0.016	0.034	0.476	0.597
L occipital pole	8908	0.04	0.015	0.064	0.001	0.008
L temporal pole	8908	0.045	0.022	0.068	0	0.002
L calcarine S	8908	0.036	0.008	0.063	0.01	0.037
L central S	8908	0.007	-0.017	0.03	0.575	0.681
L marginal branch of the cingulate S	8908	0.003	-0.022	0.027	0.843	0.898
L ant segment of the circ S of the insula	8908	0.044	0.019	0.068	0	0.004
L inf segment of the circ S of the insula	8908	0	-0.023	0.023	0.984	0.989
L sup segment of the circ S of the insula	8908	0.036	0.013	0.058	0.002	0.01
L ant transverse collateral S	8908	0.053	0.027	0.079	0	0.001
L post transverse collateral S	8908	0.027	0.001	0.053	0.04	0.088
L Inf frontal S	8908	0.022	-0.002	0.047	0.077	0.144
L mid frontal S	8908	0.001	-0.024	0.025	0.955	0.975
L sup frontal S	8908	0.02	-0.003	0.043	0.086	0.151
L S intermedius primus	8908	-0.001	-0.029	0.026	0.916	0.948
L intraparietal S and transverse parietal S	8908	0.02	-0.005	0.045	0.118	0.187
L mid occipital S and lunatus S	8908	0.01	-0.016	0.036	0.463	0.585
L sup occipital S and transverse occipital S	8908	0.027	0.001	0.053	0.043	0.092
L ant occipital S and preoccipital notch	8908	-0.003	-0.029	0.022	0.801	0.876
L lat occipito-temporal S	8908	0.024	0	0.048	0.052	0.104
L med occipito-temporal S and lingual S	8908	0.004	-0.019	0.027	0.741	0.837
L lat orbital S	8908	0	-0.026	0.025	0.97	0.984
L med orbital S	8908	0.016	-0.006	0.039	0.159	0.231
L orbital S	8908	0.051	0.029	0.073	0	0
L parieto-occipital S	8908	0.037	0.011	0.063	0.005	0.023
L s. pericallosal	8908	0.023	0	0.047	0.051	0.104
L postcentral S	8908	0.021	-0.003	0.045	0.09	0.154
L Inf part of the precentral S	8908	0.019	-0.007	0.045	0.147	0.218
L sup part of the precentral S	8908	0.036	0.01	0.062	0.006	0.027
L suborbital S	8908	0.021	-0.003	0.045	0.085	0.151
L subparietal S	8908	0.013	-0.012	0.038	0.296	0.394
L Inf temporal S	8908	0.026	0.002	0.05	0.033	0.078
L sup temporal S	8908	0.035	0.013	0.058	0.002	0.012
L transverse temporal S	8908	0	-0.026	0.026	0.989	0.989
R fronto-marginal G and S	8908	0.008	-0.016	0.031	0.521	0.642
R Inf occipital G and S	8908	0.046	0.021	0.07	0	0.002
R paracentral lobule and S	8908	0.007	-0.018	0.032	0.567	0.677
R subcentral G and S	8908	0.032	0.009	0.055	0.007	0.027
R transverse frontopolar gyri and S	8908	0.026	0.003	0.049	0.028	0.074
R ant part of the cingulate G and S	8908	0.036	0.017	0.056	0	0.002
R mid-ant part of the cingulate G and S	8908	0.015	-0.007	0.038	0.183	0.26
R mid-post part of the cingulate G and S	8908	0.018	-0.005	0.041	0.127	0.195
R post-dorsal part of the cingulate G	8908	0.031	0.007	0.055	0.011	0.039
R post-ventral part of the cingulate G	8799	0.007	-0.019	0.033	0.589	0.691
R cuneus	8908	0.03	0.004	0.055	0.024	0.066
R opercular part of the Inf frontal G	8908	0.028	0.002	0.053	0.033	0.078
R orbital part of the Inf frontal G	8908	0.02	-0.005	0.046	0.119	0.187
R triangular part of the Inf frontal G	8908	0.021	-0.005	0.047	0.12	0.187
R mid frontal G	8908	0.023	0	0.046	0.052	0.104
R sup frontal G	8908	0.024	0.002	0.045	0.03	0.074
R long insular G and central S of the insula	8908	0.018	-0.004	0.039	0.104	0.174
R short insular gyri	8908	0.019	-0.003	0.041	0.084	0.151
R mid occipital G	8908	0.03	0.006	0.054	0.014	0.044
R sup occipital G	8908	0.009	-0.015	0.034	0.459	0.585
R lat occipito-temporal G	8908	0.024	0	0.048	0.055	0.105
R lingual G	8908	0.034	0.008	0.06	0.012	0.04
R parahippocampal G	8908	0.003	-0.022	0.028	0.815	0.876
R orbital gyri	8908	0.046	0.025	0.066	0	0
R angular G	8908	0.019	-0.006	0.043	0.134	0.205
R supramarginal G	8908	0.021	-0.003	0.045	0.086	0.151
R sup parietal lobule	8908	0.034	0.01	0.059	0.007	0.027
R postcentral G	8908	0.034	0.011	0.057	0.003	0.016
R precentral G	8908	0.028	0.006	0.051	0.014	0.044
R precuneus	8908	0.038	0.015	0.062	0.002	0.009
R G rectus	8908	0.018	-0.005	0.04	0.119	0.187
R subcallosal G	8908	-0.013	-0.035	0.01	0.261	0.355
R ant transverse temporal G	8908	0.016	-0.009	0.042	0.2	0.28
R lat aspect of the sup temporal G	8908	0.038	0.016	0.06	0.001	0.006
R planum polare of the sup temporal G	8908	0.032	0.009	0.054	0.005	0.025
R planum temporale	8908	-0.006	-0.031	0.019	0.624	0.716
R Inf temporal G	8908	0.044	0.021	0.068	0	0.002
R mid temporal G	8908	0.037	0.015	0.059	0.001	0.007
R hor ramus of the ant segment of the lat S	8908	0.004	-0.022	0.03	0.75	0.841
R vert ramus of the ant segment of the lat S	8908	0.008	-0.019	0.035	0.557	0.675
R post ramus of the lat S	8908	0.002	-0.023	0.026	0.901	0.946
R occipital pole	8908	0.038	0.014	0.063	0.002	0.013
R temporal pole	8908	0.047	0.024	0.07	0	0.001
R calcarine S	8908	0.044	0.018	0.071	0.001	0.007
R central S	8908	0.007	-0.016	0.031	0.545	0.667
R marginal branch of the cingulate S	8908	0.004	-0.021	0.028	0.766	0.852
R ant segment of the circ S of the insula	8908	0.026	0	0.051	0.049	0.103
R Inf segment of the circ S of the insula	8908	-0.003	-0.026	0.02	0.805	0.876
R sup segment of the circ S of the insula	8908	0.024	0.001	0.047	0.037	0.083
R ant transverse collateral S	8908	0.05	0.024	0.076	0	0.002
R post transverse collateral S	8908	0.023	-0.004	0.05	0.09	0.154
R Inf frontal S	8908	0.02	-0.004	0.045	0.107	0.175
R mid frontal S	8908	0.015	-0.01	0.039	0.238	0.326
R sup frontal S	8908	0.025	0.002	0.049	0.034	0.079
R S intermedius primus	8908	-0.002	-0.028	0.025	0.908	0.947
R intraparietal S and transverse parietal S	8908	0.01	-0.015	0.035	0.431	0.56
R mid occipital S and lunatus S	8908	0.03	0.004	0.056	0.026	0.072
R sup occipital S and transverse occipital S	8908	0.007	-0.019	0.033	0.594	0.692
R ant occipital S and preoccipital notch	8908	0.017	-0.008	0.042	0.192	0.271
R lat occipito-temporal S	8908	0.037	0.012	0.061	0.003	0.016
R med occipito-temporal S and lingual S	8908	-0.014	-0.037	0.009	0.234	0.324
R lat orbital S	8908	0.003	-0.022	0.028	0.817	0.876
R med orbital S	8908	-0.006	-0.029	0.016	0.566	0.677
R orbital S	8908	0.047	0.025	0.069	0	0.001
R parieto-occipital S	8908	0.034	0.009	0.059	0.009	0.033
R S.pericallosal	8908	0.019	-0.004	0.043	0.106	0.175
R postcentral S	8908	0.042	0.018	0.067	0.001	0.006
R Inf part of the precentral S	8908	0.03	0.005	0.055	0.017	0.052
R sup part of the precentral S	8908	0.03	0.003	0.056	0.027	0.074
R suborbital S	8908	0.027	0.002	0.053	0.038	0.083
R subparietal S	8908	0.02	-0.005	0.045	0.112	0.183
R Inf temporal S	8908	0.032	0.008	0.056	0.009	0.033
R sup temporal S	8908	0.03	0.008	0.053	0.007	0.027
R transverse temporal S	8908	0.009	-0.017	0.034	0.49	0.609

## Sheet: STable4
Label	N	Beta	min	max	p
L Inf occipital G and S	8908	0.032	0.006	0.059	0.016
L paracentral lobule and S	8908	0.013	-0.013	0.039	0.319
L cuneus	8908	0.008	-0.019	0.034	0.575
L postcentral G	8908	0.005	-0.021	0.031	0.696
L post ramus of the lat S	8908	0.009	-0.018	0.035	0.519
L calcarine S	8908	-0.014	-0.04	0.012	0.302
L central S	8908	0.011	-0.015	0.037	0.415
L intraparietal S and transverse parietal S	8908	0.015	-0.011	0.041	0.272
L mid occipital S and lunatus S	8908	0.008	-0.019	0.034	0.577
L sup occipital S and transverse occipital S	8908	0.028	0.002	0.054	0.038
L ant occipital S and preoccipital notch	8908	0.008	-0.018	0.034	0.548
L postcentral S	8908	0.007	-0.019	0.034	0.58
L subparietal S	8908	0.006	-0.021	0.032	0.678
L sup temporal S	8908	0.006	-0.02	0.033	0.647
R mid occipital G	8908	0.001	-0.025	0.027	0.93
R sup occipital G	8908	0.021	-0.005	0.047	0.116
R lat occipito-temporal G	8908	0.01	-0.017	0.036	0.474
R lingual G	8908	-0.011	-0.037	0.015	0.402
R calcarine S	8908	-0.019	-0.045	0.007	0.157
R central S	8908	0.019	-0.007	0.045	0.152
R marginal branch of the cingulate S	8908	0.008	-0.018	0.034	0.55
R sup segment of the circular S of the insula	8908	0.007	-0.019	0.033	0.594
R intraparietal S and transverse parietal S	8908	0.003	-0.023	0.029	0.795
R mid occipital S and lunatus S	8908	-0.002	-0.029	0.024	0.861
R sup occipital S and transverse occipital S	8908	0.013	-0.013	0.04	0.316
R ant occipital S and preoccipital notch	8908	-0.005	-0.031	0.022	0.738
R med occipito-temporal S and lingual S	8908	-0.013	-0.04	0.013	0.315
R parieto-occipital S	8908	0.003	-0.023	0.029	0.824
R postcentral S	8908	0.001	-0.025	0.028	0.917
R subparietal S	8908	0.01	-0.016	0.036	0.466
R sup temporal S	8908	0.003	-0.024	0.03	0.83

## Sheet: STable5
Label	N	beta	min	max	p
L Inf occipital G and S	8908	0.008	-0.006	0.023	0.254
L paracentral lobule and S	8908	0	-0.016	0.015	0.97
L cuneus	8908	0.021	0.006	0.035	0.006
L postcentral G	8908	0.007	-0.007	0.022	0.322
L post ramus of the lat S	8908	0.011	-0.003	0.025	0.133
L calcarine S	8908	0.017	0.002	0.032	0.022
L central S	8908	0.006	-0.007	0.02	0.367
L intraparietal S and transverse parietal S	8908	0.007	-0.007	0.021	0.324
L mid occipital S and lunatus S	8908	0.008	-0.006	0.023	0.249
L sup occipital S and transverse occipital S	8908	0.011	-0.003	0.024	0.135
L ant occipital S and preoccipital notch	8908	0.005	-0.01	0.019	0.53
L postcentral S	8908	0.005	-0.009	0.019	0.47
L subparietal S	8908	0.016	0.001	0.031	0.041
L sup temporal S	8908	0.01	-0.005	0.025	0.183
R mid occipital G	8908	0.015	-0.001	0.03	0.06
R sup occipital G	8908	0.018	0.003	0.033	0.018
R lat occipito-temporal G	8908	0.006	-0.009	0.021	0.441
R lingual G	8908	0.011	-0.004	0.027	0.141
R calcarine S	8908	0.004	-0.011	0.019	0.571
R central S	8908	0.005	-0.009	0.019	0.488
R marginal branch of the cingulate S	8908	0.009	-0.006	0.024	0.229
R sup segment of the circular S of the insula	8908	0.011	-0.005	0.027	0.179
R intraparietal S and transverse parietal S	8908	0.004	-0.011	0.018	0.613
R mid occipital S and lunatus S	8908	0.008	-0.006	0.022	0.272
R sup occipital S and transverse occipital S	8908	0.006	-0.007	0.02	0.345
R ant occipital S and preoccipital notch	8908	0	-0.014	0.014	0.956
R med occipito-temporal S and lingual S	8908	0.006	-0.01	0.021	0.46
R parieto-occipital S	8908	0.009	-0.005	0.023	0.204
R postcentral S	8908	0.004	-0.01	0.019	0.54
R subparietal S	8908	0.019	0.003	0.034	0.016
R sup temporal S	8908	0.005	-0.01	0.02	0.483

## Sheet: STable6
Label	N	Beta	min	max	p
L ant part of the cingulate G and S	8908	0.012	-0.014	0.037	0.372
L mid-ant part of the cingulate G and S	8908	0.006	-0.019	0.032	0.623
L orbital part of the Inf frontal G	8908	-0.003	-0.029	0.023	0.817
L triangular part of the Inf frontal G	8908	-0.002	-0.028	0.024	0.879
L sup frontal G	8908	0.02	-0.006	0.046	0.131
L short insular gyri	8908	0.029	0.003	0.055	0.028
L sup occipital G	8908	0.028	0.002	0.054	0.035
L orbital gyri	8908	-0.004	-0.03	0.021	0.747
L sup parietal lobule	8908	0.02	-0.006	0.045	0.137
L precentral G	8908	0.02	-0.005	0.046	0.118
L planum polare of the sup temporal G	8908	0.014	-0.012	0.039	0.289
L Inf temporal G	8908	-0.002	-0.029	0.024	0.869
L occipital pole	8908	0.017	-0.009	0.043	0.205
L temporal pole	8908	0.01	-0.016	0.035	0.458
L calcarine S	8908	-0.014	-0.04	0.012	0.302
L ant segment of the circular S of the insula	8908	0.009	-0.017	0.035	0.495
L sup segment of the circular S of the insula	8908	0.011	-0.015	0.037	0.392
L ant transverse collateral S	8908	0.005	-0.021	0.032	0.686
L parieto-occipital S	8908	-0.008	-0.034	0.018	0.556
L sup part of the precentral S	8908	0.02	-0.006	0.046	0.129
L sup temporal S	8908	0.006	-0.02	0.033	0.647
R Inf occipital G and S	8908	0.018	-0.008	0.044	0.181
R subcentral G and S	8908	0.007	-0.019	0.033	0.603
R ant part of the cingulate G and S	8908	0.01	-0.016	0.036	0.462
R post-dorsal part of the cingulate G	8908	0.016	-0.009	0.042	0.215
R mid occipital G	8908	0.001	-0.025	0.027	0.93
R lingual G	8908	-0.011	-0.037	0.015	0.402
R orbital gyri	8908	-0.01	-0.036	0.016	0.447
R sup parietal lobule	8856	0.031	0.005	0.057	0.018
R postcentral G	8908	0.01	-0.016	0.036	0.455
R precentral G	8908	0.022	-0.004	0.047	0.101
R precuneus	8858	0.014	-0.012	0.04	0.289
R lat aspect of the sup temporal G	8908	-0.002	-0.028	0.025	0.905
R planum polare of the sup temporal G	8867	0.026	0.001	0.052	0.044
R Inf temporal G	8908	-0.005	-0.031	0.021	0.72
R mid temporal G	8908	-0.013	-0.04	0.013	0.313
R occipital pole	8908	0.017	-0.009	0.044	0.191
R temporal pole	8908	0.002	-0.024	0.028	0.87
R calcarine S	8908	-0.019	-0.045	0.007	0.157
R ant transverse collateral S	8908	-0.003	-0.03	0.023	0.807
R lat occipito-temporal S	8908	0	-0.027	0.026	0.983
R orbital S	8908	-0.008	-0.033	0.018	0.558
R parieto-occipital S	8908	0.003	-0.023	0.029	0.824
R postcentral S	8908	0.001	-0.025	0.028	0.917
R sup temporal S	8908	0.003	-0.024	0.03	0.83

## Sheet: STable7
Label	N	beta	min	max	p
L ant part of the cingulate G and S	8908	0.01	-0.007	0.027	0.229
L mid-ant part of the cingulate G and S	8908	0.012	-0.004	0.029	0.139
L orbital part of the Inf frontal G	8908	0.014	-0.002	0.031	0.092
L triangular part of the Inf frontal G	8908	0.016	0	0.032	0.054
L sup frontal G	8908	0.002	-0.013	0.018	0.775
L short insular gyri	8908	0.018	0.001	0.034	0.036
L sup occipital G	8908	0.018	0.003	0.033	0.018
L orbital gyri	8908	0.01	-0.007	0.027	0.249
L sup parietal lobule	8908	0.01	-0.006	0.025	0.219
L precentral G	8908	0.003	-0.012	0.017	0.715
L planum polare of the sup temporal G	8908	0.007	-0.01	0.024	0.426
L Inf temporal G	8908	0.015	-0.001	0.03	0.062
L occipital pole	8908	0.016	0	0.032	0.051
L temporal pole	8908	0.008	-0.009	0.025	0.355
L calcarine S	8908	0.017	0.002	0.032	0.022
L ant segment of the circular S of the insula	8908	0.014	-0.002	0.031	0.095
L sup segment of the circular S of the insula	8908	0.014	-0.002	0.03	0.081
L ant transverse collateral S	8908	0.015	-0.001	0.03	0.061
L parieto-occipital S	8908	0.02	0.006	0.035	0.004
L sup part of the precentral S	8908	-0.003	-0.017	0.012	0.719
L sup temporal S	8908	0.01	-0.005	0.025	0.183
R Inf occipital G and S	8908	0.007	-0.008	0.022	0.341
R subcentral G and S	8908	0.018	0.003	0.033	0.02
R ant part of the cingulate G and S	8908	0.007	-0.009	0.024	0.388
R post-dorsal part of the cingulate G	8908	0.01	-0.006	0.026	0.205
R mid occipital G	8908	0.015	-0.001	0.03	0.06
R lingual G	8908	0.011	-0.004	0.027	0.141
R orbital gyri	8908	0.008	-0.009	0.025	0.346
R sup parietal lobule	8856	0.004	-0.011	0.02	0.583
R postcentral G	8908	0.007	-0.008	0.023	0.375
R precentral G	8908	0.004	-0.01	0.019	0.554
R precuneus	8858	0.017	0.001	0.032	0.032
R lat aspect of the sup temporal G	8908	0.016	0	0.032	0.047
R planum polare of the sup temporal G	8867	0.014	-0.003	0.03	0.109
R Inf temporal G	8908	0.004	-0.012	0.019	0.658
R mid temporal G	8908	0.012	-0.004	0.028	0.152
R occipital pole	8908	0.016	0.001	0.031	0.032
R temporal pole	8908	0.004	-0.012	0.02	0.641
R calcarine S	8908	0.004	-0.011	0.019	0.571
R ant transverse collateral S	8908	0.006	-0.009	0.021	0.448
R lat occipito-temporal S	8908	0.003	-0.012	0.018	0.739
R orbital S	8908	0.006	-0.011	0.023	0.482
R parieto-occipital S	8908	0.009	-0.005	0.023	0.204
R postcentral S	8908	0.004	-0.01	0.019	0.54
R sup temporal S	8908	0.005	-0.01	0.02	0.483

## Sheet: STable8
		Baseline (N = 5,006)		Year 2 (N = 3,006)
		N	Mean±SD; %	N	Mean±SD; %
Age in months			119 ± 7.47		143 ± 7.65
(mean, sd)
Sex (n, %)	Female	2442	0.488	1447	0.481
	Male	2564	0.512	1559	0.519
Puberty score		4971	1.94 ± 0.81	2994	2.64 ± 0.98
(mean, sd)
Handedness (n, %)	Left-handed	334	0.067	196	0.065
	Ambidextrous	645	0.129	397	0.132
	Right-handed	4027	0.804	2413	0.803
Vision scores			6.93 ± 1.43		7.23 ± 1.53
(mean, sd)
Race (n, %)	AI/NA	20	0.004	14	0.005
	Asian	73	0.015	42	0.014
	Black	623	0.124	324	0.108
	NHPI	5	0.001	4	0.002
	Mixed	599	0.12	349	0.116
	Other race	224	0.045	136	0.045
	White	3400	0.679	2106	0.701
	Do not know	33	0.007	17	0.006
	Refuse answer	13	0.003	6	0.002
	Do not answer	16	0.003	8	0.003
Ethnicity (n, %)	Hispanic/Latino	1027	0.205	592	0.197
	Non-Hispanic/Non-Latino	3927	0.784	2391	0.795
	Do not know	34	0.007	15	0.005
	Refuse to answer	12	0.002	5	0.002
Mode of delivery (n, %)	Vaginal	3200	0.639	1918	0.638
	Cesarean section	1805	0.361	1087	0.362
	Do not know	1	0	1	0
Birth issues (n, %)	Yes	1177	0.235	707	0.235
	No	3694	0.738	2216	0.737
	Do not know	135	0.027	83	0.028
Pregnancy issues (n, %)	Yes	1813	0.362	1057	0.352
	No	3105	0.62	1901	0.632
	Do not know	88	0.018	48	0.016
Preterm (n, %)	On-term	4216	0.842	2511	0.835
	Pre-term	790	0.158	495	0.165
Premature classification (n, %)	Full-term (39-40 weeks)	4242	0.847	2525	0.84
	Early term (37-38 weeks)	221	0.044	146	0.049
	Moderate-to-late preterm (32-36 weeks)	504	0.101	313	0.104
	Very preterm (28-31 week)	39	0.008	22	0.007
Weeks premature (mean, sd)		790	4.6 ± 2.11	495	4.53 ± 2.07
Education (n, %)	Less than HS	171	0.034	92	0.031
	HS/GED	356	0.071	198	0.066
	Some college	1194	0.239	735	0.245
	Bachelor	1373	0.274	846	0.281
	Postgraduate	1912	0.382	1135	0.378
Annual income (n, %)	Less than 50,000$	1159	0.232	682	0.227
	50,000$-100,000$	1364	0.272	861	0.286
	>100,000$	2124	0.424	1252	0.417
	Do not know	176	0.035	110	0.037
	Refuse to answer	183	0.037	101	0.034
Alcohol (n, %)	Yes	1196	0.239	734	0.244
	No	3804	0.76	2267	0.754
	Do not know	6	0.001	5	0.002
Tobacco (n, %)	Yes	403	0.081	257	0.085
	No	4589	0.917	2737	0.911
	Do not know	14	0.003	12	0.004
Marijuana (n, %)	Yes	170	0.034	107	0.036
	No	4834	0.966	2897	0.964
	Do not know	2	0	2	0.001
Opioids (n, %)	Yes	5	0.001	3	0.001
	No	4996	0.998	2999	0.998
	Do not know	5	0.001	4	0.001
Opiates (n, %)	Yes	1	0	0	0
	No	5000	0.999	3002	0.998
	Do not know	5	0.001	4	0.001
Crack/Cocaine (n, %)	Yes	5	0.001	4	0.001
	No	4995	0.998	2997	0.997
	Do not know	6	0.001	5	0.002
Breastfeeding duration (n, %)	No breastfeeding	781	0.156	447	0.149
	1-6 months	1737	0.347	1062	0.353
	7-12 months	1332	0.266	804	0.267
	>12 months	1156	0.231	693	0.231

## Sheet: STable9
Label	Unit	N	Beta	min	max	p
L Inf occipital G and S	CT	5006	0.035	0.008	0.061	0.011
L paracentral lobule and S	CT	5006	0.032	0.005	0.059	0.02
L cuneus	CT	5006	0.006	-0.021	0.033	0.675
L postcentral G	CT	5006	0.009	-0.018	0.036	0.522
L post ramus of the lat S	CT	5006	-0.007	-0.034	0.02	0.609
L calcarine S	CT	5006	0.029	0.002	0.055	0.038
L central S	CT	5006	0.012	-0.015	0.039	0.378
L intraparietal S and transverse parietal S	CT	5006	0.003	-0.024	0.029	0.848
L mid occipital S and lunatus S	CT	5006	0.014	-0.013	0.04	0.312
L sup occipital S and transverse occipital S	CT	5006	0	-0.027	0.026	0.977
L ant occipital S and preoccipital notch	CT	5006	0.007	-0.02	0.033	0.624
L postcentral S	CT	5006	0.02	-0.007	0.047	0.142
L subparietal S	CT	5006	-0.02	-0.047	0.007	0.14
L sup temporal S	CT	5006	0.003	-0.024	0.03	0.841
R mid occipital G	CT	5006	-0.014	-0.04	0.013	0.314
R sup occipital G	CT	5006	0.006	-0.021	0.033	0.67
R lat occipito-temporal G	CT	5006	0.012	-0.015	0.039	0.379
R lingual G	CT	5006	0.019	-0.008	0.045	0.176
R calcarine S	CT	5006	0.029	0.002	0.056	0.033
R central S	CT	5006	0.014	-0.013	0.041	0.296
R marginal branch of the cingulate S	CT	5006	0.018	-0.009	0.045	0.188
R sup segment of the circular S of the insula	CT	5006	-0.007	-0.033	0.02	0.626
R intraparietal S and transverse parietal S	CT	5006	-0.008	-0.035	0.019	0.551
R mid occipital S and lunatus S	CT	5006	-0.019	-0.045	0.008	0.174
R sup occipital S and transverse occipital S	CT	5006	0	-0.027	0.026	0.985
R ant occipital S and preoccipital notch	CT	5006	0.012	-0.014	0.039	0.366
R med occipito-temporal S and lingual S	CT	5006	0.022	-0.005	0.049	0.116
R parieto-occipital S	CT	5006	-0.01	-0.037	0.017	0.455
R postcentral S	CT	5006	0.023	-0.004	0.05	0.098
R subparietal S	CT	5006	0	-0.026	0.027	0.986
R sup temporal S	CT	5006	-0.003	-0.03	0.024	0.812
L ant part of the cingulate G and S	SA	5006	0.074	0.046	0.102	0
L orbital part of the Inf frontal G	SA	5006	0.031	0.004	0.058	0.027
L sup frontal G	SA	5006	0.027	-0.001	0.056	0.061
L short insular gyri	SA	5006	0.052	0.023	0.08	0
L sup occipital G	SA	5006	0.037	0.009	0.065	0.009
L orbital gyri	SA	5006	0.06	0.032	0.089	0
L precentral G	SA	5006	0.038	0.009	0.066	0.01
L planum polare of the sup temporal G	SA	5006	0.059	0.03	0.087	0
L Inf temporal G	SA	5006	0.034	0.006	0.063	0.017
L occipital pole	SA	5006	0.016	-0.012	0.044	0.257
L temporal pole	SA	5006	0.055	0.027	0.084	0
L ant segment of the circular S of the insula	SA	5006	0.035	0.007	0.063	0.014
L sup segment of the circular S of the insula	SA	5006	0.047	0.019	0.076	0.001
L ant transverse collateral S	SA	5006	0.074	0.047	0.102	0
L sup part of the precentral S	SA	5006	0.045	0.018	0.072	0.001
R Inf occipital G and S	SA	5006	0.02	-0.008	0.048	0.166
R ant part of the cingulate G and S	SA	5006	0.069	0.04	0.097	0
R orbital gyri	SA	5006	0.052	0.024	0.081	0
R precuneus	SA	5006	0.058	0.031	0.086	0
R lat aspect of the sup temporal G	SA	5006	0.027	-0.001	0.055	0.063
R planum polare of the sup temporal G	SA	5006	0.036	0.008	0.063	0.01
R Inf temporal G	SA	5006	0.054	0.025	0.082	0
R mid temporal G	SA	5006	0.039	0.011	0.068	0.007
R occipital pole	SA	5006	0.012	-0.016	0.04	0.409
R temporal pole	SA	5006	0.058	0.03	0.086	0
R calcarine S	SA	5006	0.014	-0.013	0.042	0.294
R ant transverse collateral S	SA	5006	0.058	0.031	0.085	0
R lat occipito-temporal S	SA	5006	0.022	-0.006	0.051	0.121
R orbital S	SA	5006	0.064	0.036	0.092	0
R postcentral S	SA	5006	0.029	0.001	0.056	0.039
R sup parietal lobule	CM	4893	0.01	-0.017	0.037	0.466

## Sheet: STable10
		Available data for Year 2	Missing due to COVID-19	p-value
		(n = 3,810)	(n = 1,284)
AgeBaseline (mean, sd)		118.73 (7.42)	119.84 (7.53)	<0.001
Sex (n, %)	Female	1831 (48.1)	658 (51.2)	0.052
	Male	1979 (51.9)	626 (48.8)
Puberty stage (n, %)	Pre-pubertal	1031 (34.6)	289 (27.7)	<0.001
	Pubertal	1950 (65.4)	755 (72.2)
	Post-pubertal	2 (0.1)	1 (0.1)
Handedness (n, %)	Left	253 (6.6)	90 (7.0)	0.893
	Mixed	494 (13.0)	164 (12.8)
	Right	3063 (80.4)	1030 (80.2)
Preterm (n, %)	Yes	422 (11.1)	127 (9.9)	0.257
	No	3388 (88.9)	1157 (90.1)
Delivery mode (n, %)	Vaginal	2430 (63.8)	820 (63.9)	0.992
	Cesarean	1379 (36.2)	464 (36.1)
Education (n, %)	>HS	124 (3.3)	50 (3.9)	0.144
	HS/GED	254 (6.7)	109 (8.5)
	Some college	915 (24.0)	305 (23.8)
	Bachelor degree	1057 (27.7)	333 (25.9)
	Postgrad degree	1460 (38.3)	487 (37.9)
Ethnicity (n, %)	Hispanic/Latino	729 (19.3)	316 (25.0)	<0.001
	Non-hispanic/Non-Latino	3047 (80.7)	949 (75.0)
Race (n, %)	AINA	16 (0.4)	4 (0.3)	0.022
	Asian	47 (1.2)	27 (2.1)
	Black	459 (12.2)	178 (14.1)
	Mixed	459 (12.2)	149 (11.8)
	NHPI	5 (0.1)	0 (0.0)
	Other race	159 (4.2)	69 (5.5)
	White	2622 (69.6)	835 (66.2)
Breastfeeding (n, %)	No breastfed	590 (15.5)	215 (16.7)	0.147
	1-6 months	1337 (35.1)	428 (33.3)
	7-12 months	1026 (26.9)	322 (25.1)
	>12 months	857 (22.5)	319 (24.8)
Birth issues (n, %)	Yes	906 (24.4)	287 (23.0)	0.312
	No	2800 (75.6)	962 (77.0)
Pregnancy issues (n, %)	Yes	1340 (35.8)	496 (39.4)	0.022
	No	2405 (64.2)	762 (60.6)
Alcohol (n, %)	Yes	907 (23.8)	303 (23.6)	0.885
	No	2896 (76.2)	981 (76.4)
Tobacco (n, %)	Yes	315 (8.3)	95 (7.4)	0.339
	No	3481 (91.7)	1188 (92.6)
Marijuana (n, %)	Yes	132 (3.5)	39 (3.0)	0.517
	No	3676 (96.5)	1245 (97.0)
Opioids (n, %)	Yes	4 (0.1)	1 (0.1)	1
	No	3801 (99.9)	1283 (99.9)
Opiates (n, %)	Yes	1 (0.0)	0 (0.0)	1
	No	3804 (100.0)	1284 (100.0)
Cocaine (n, %)	Yes	4 (0.1)	1 (0.1)	1
	No	3800 (99.9)	1283 (99.9)
